# Supplementary material for: Responsive Microgels through RAFT-HDA Dynamic Covalent Bonding Chemistry
Source: Molecules. 2024 Mar 8;29(6):1217. doi: 10.3390/molecules29061217 (PMC10975865; doi:10.3390/molecules29061217)
Supplement: Supplementary file 1 [file molecules-29-01217-s001.zip]

Archive with 1 entries (1 files):
- molecules-2801354-supplementary.pdf
